# Supplementary material for: Re-analysis of gene mutations found in pituitary stalk interruption syndrome and a new hypothesis on the etiology
Source: Front Endocrinol (Lausanne). 2024 Feb 23;15:1338781. doi: 10.3389/fendo.2024.1338781 (PMC10920343; doi:10.3389/fendo.2024.1338781)
Supplement: Supplementary file 2 [file Table_2.xlsx]

## Sheet: Supplemental Table 2 
Supplemental Table 2: 224 reported mutated genes in PSIS patients
Gene Name	Patients number	Rate
GLI2	15	0.0182039
PTCH1	13	0.0157767
ROBO1	12	0.0145631
CHD7	12	0.0145631
CDON	10	0.0121359
NCOR2	9	0.0109223
WDR11	9	0.0109223
GLI3	8	0.00970874
GLI1	7	0.00849515
NOTCH3	7	0.00849515
BMP4	6	0.00728155
NKD2	6	0.00728155
PROKR2	6	0.00728155
LHX4	5	0.00606796
HESX1	5	0.00606796
CC2D2A	4	0.00485437
FAT2	4	0.00485437
PTCH2	4	0.00485437
ZIC2	4	0.00485437
AHI1	3	0.00364078
ATR	3	0.00364078
BMP6	3	0.00364078
CREBBP	3	0.00364078
DCHS1	3	0.00364078
DCHS2	3	0.00364078
DHCR7	3	0.00364078
HHAT	3	0.00364078
KAT6A	3	0.00364078
KIAA0556	3	0.00364078
LRP2	3	0.00364078
MAML3	3	0.00364078
PRKAR2A	3	0.00364078
RELN	3	0.00364078
ROBO2	3	0.00364078
SEMA3A	3	0.00364078
SHH	3	0.00364078
SIX4	3	0.00364078
SLIT2	3	0.00364078
SLX4	3	0.00364078
STK36	3	0.00364078
TCTN1	3	0.00364078
ARNT2	2	0.00242718
ASPM	2	0.00242718
BRIP1	2	0.00242718
CAD	2	0.00242718
CCDC141	2	0.00242718
CDC16	2	0.00242718
CEP152	2	0.00242718
CEP290	2	0.00242718
CFTR	2	0.00242718
CHD4	2	0.00242718
DHCR24	2	0.00242718
DLL4	2	0.00242718
DMXL2	2	0.00242718
DVL1	2	0.00242718
FANCD2	2	0.00242718
FGFR2	2	0.00242718
FGFR3	2	0.00242718
FOXA2	2	0.00242718
FREM1	2	0.00242718
GPR161	2	0.00242718
GPSM2	2	0.00242718
IGSF1	2	0.00242718
IL17RD	2	0.00242718
INPP5E	2	0.00242718
ISPD	2	0.00242718
JAG1	2	0.00242718
MUC4	2	0.00242718
NBAS	2	0.00242718
NBPF10	2	0.00242718
NIN	2	0.00242718
NSD1	2	0.00242718
PSEN1	2	0.00242718
PSEN2	2	0.00242718
SIX6	2	0.00242718
SPG11	2	0.00242718
TACR3	2	0.00242718
TBX19	2	0.00242718
TTC26	2	0.00242718
ZNF423	2	0.00242718
POU1F1	2	0.00242718
OTX2	2	0.00242718
OTUD4	2	0.00242718
ADAM17	1	0.00121359
AR	1	0.00121359
ARID1B	1	0.00121359
ATXN1	1	0.00121359
ATXN7	1	0.00121359
AVP	1	0.00121359
AXIN1	1	0.00121359
B9D1	1	0.00121359
BMP2	1	0.00121359
BMP8B	1	0.00121359
BRCA2	1	0.00121359
CCDC88C	1	0.00121359
CDC27	1	0.00121359
CDH23	1	0.00121359
CDK5	1	0.00121359
CENPJ	1	0.00121359
CEP120	1	0.00121359
CEP41	1	0.00121359
CER1	1	0.00121359
CHP2	1	0.00121359
COL1A1	1	0.00121359
COL1A2	1	0.00121359
COX11	1	0.00121359
CSPP1	1	0.00121359
CTBP2	1	0.00121359
DAAM1	1	0.00121359
DIS3L2	1	0.00121359
DISC1	1	0.00121359
DLL1	1	0.00121359
DNMT1	1	0.00121359
DSC2	1	0.00121359
EGR4	1	0.00121359
ELF4	1	0.00121359
EOMES	1	0.00121359
FANCA	1	0.00121359
FANCC	1	0.00121359
FANCE	1	0.00121359
FANCG	1	0.00121359
FGF8	1	0.00121359
FGFR1	1	0.00121359
FOXL2	1	0.00121359
FRAT1	1	0.00121359
FSHR	1	0.00121359
FZD1	1	0.00121359
FZD8	1	0.00121359
GANAB	1	0.00121359
GATA2	1	0.00121359
GATA5	1	0.00121359
GH1	1	0.00121359
GNAS	1	0.00121359
GPR101	1	0.00121359
HAUS5	1	0.00121359
HHIP	1	0.00121359
HSD11B2	1	0.00121359
KAT6B	1	0.00121359
KCNMB2	1	0.00121359
KIF14	1	0.00121359
KIF7	1	0.00121359
KISS1R	1	0.00121359
KLHL10	1	0.00121359
KMT2A	1	0.00121359
KRT18	1	0.00121359
LCMT1	1	0.00121359
LFNG	1	0.00121359
LHX1	1	0.00121359
LHX9	1	0.00121359
LRP6	1	0.00121359
MAGEL2	1	0.00121359
MAPK3	1	0.00121359
MAPRE2	1	0.00121359
MARCKS	1	0.00121359
MLH1	1	0.00121359
MMP7	1	0.00121359
MSX1	1	0.00121359
MTHFR	1	0.00121359
MUC12	1	0.00121359
MYC	1	0.00121359
MYH10	1	0.00121359
NBPF9	1	0.00121359
NDE	1	0.00121359
NF1	1	0.00121359
NFATC1	1	0.00121359
NFATC2	1	0.00121359
NFKB2	1	0.00121359
NKX2-1	1	0.00121359
NOTCH2	1	0.00121359
NPHP1	1	0.00121359
NR0B1	1	0.00121359
NSMF	1	0.00121359
NUMBL	1	0.00121359
IFT140	1	0.00121359
OTX1	1	0.00121359
PCDHB14	1	0.00121359
PCSK1	1	0.00121359
PDGFRB	1	0.00121359
PINLYP	1	0.00121359
PKD1	1	0.00121359
PKD2	1	0.00121359
PLCB2	1	0.00121359
PMM2	1	0.00121359
POMC	1	0.00121359
POMGNT1	1	0.00121359
PPP2R5B	1	0.00121359
PPP2R5D	1	0.00121359
PRICKLE2	1	0.00121359
PRKAR2B	1	0.00121359
PRMT7	1	0.00121359
PROK2	1	0.00121359
PROP1	1	0.00121359
RAF1	1	0.00121359
RBBP9	1	0.00121359
RBPJ	1	0.00121359
RIPPLY2	1	0.00121359
RNF111	1	0.00121359
ROCK2	1	0.00121359
SEMA3E	1	0.00121359
SIX5	1	0.00121359
SLC12A6	1	0.00121359
SMARCA2	1	0.00121359
SMO	1	0.00121359
SOX11	1	0.00121359
STIL	1	0.00121359
SYNE1	1	0.00121359
TBC1D32	1	0.00121359
TBX2	1	0.00121359
TGIF	1	0.00121359
TGIF1	1	0.00121359
TOMM70	1	0.00121359
TUBB3	1	0.00121359
TYW1B	1	0.00121359
USP9X	1	0.00121359
VIPR2	1	0.00121359
VPS13B	1	0.00121359
WASHC5	1	0.00121359
WDR27	1	0.00121359
WNT4	1	0.00121359
WNT5A	1	0.00121359
WT1	1	0.00121359
ZEB2	1	0.00121359
ZSWIM6	1	0.00121359
SIX3	1	0.00121359
